# Supplementary material for: Predicting ICU Mortality Among Septic Patients Using Machine Learning Technique
Source: J Clin Med. 2025 May 16;14(10):3495. doi: 10.3390/jcm14103495 (PMC12111920; doi:10.3390/jcm14103495)
Supplement: Supplementary file 1 [file jcm-14-03495-s001.zip]

Archive with 1 entries (1 files):
- jcm-3559009-Supplementary Materials.pdf
